# Supplementary material for: TLR-3 is Present in Human Adipocytes, but Its Signalling is Not Required for Obesity-Induced Inflammation in Adipose Tissue In Vivo
Source: PLoS One. 2015 Apr 13;10(4):e0123152. doi: 10.1371/journal.pone.0123152 (PMC4395029; doi:10.1371/journal.pone.0123152)
Supplement: S2 Table — This table lists all sequences of the primers that where used in this investigation. (XLSX) [file pone.0123152.s006.xlsx]

## Sheet: Sheet1
	Supplementary Table S1
	Primer name	Sequence Forward (5’> 3’)	Sequence Reverse (5’> 3’)
	m36B4	AGCGCGTCCTGGCATTGTGTGG	GGGCAGCAGTGGTGGCAGCAGC
	mCD68	CCAATTCAGGGTGGAAGAAA	CTCGGGCTCTGATGTAGGTC
	mF4/80	CTTGGCTATGGGCTTCCAGTC	GCAAGGAGGACAGAGTTTATCGTG
	mMCP-1	CCCAATGAGTAGGCTGGAGA	TCTGGACCCATTCCTTCTTG
	mTNF-α	CAACCTCCTCTCTGCCGTCAA	TGACTCCAAAGTAGACCTGCCC
	mCXCL-1	TGGCTGGGATTCACCTCAA	GAGTGTGGCTATGACTTCGGTTT
	mTLR-3	GGGGTCCAACTGGAGAACCT	CCGGGGAGAACTCTTTAAGTGG
	mTLR-1	TCAAGCATTTGGACCTCTCCT	TTGTACCCGAGAACCGCTCA
	mTLR-2	AACCTCAGACAAAGCGTCAAATC	ACCAAGATCCAGAAGAGCCAAA
	mTLR-4	TTCCTTCTTCAACCAAGAACATAGATC	TTGTTTCAATTTCACACCTGGATAA
	mTLR-5	GCAGGATCATGGCATGTCAAC	ATCTGGGTGAGGTTACAGCCT
	mTLR-6	AGGAACCTTACTCATGTCCCC	TGTTGTGGGAGAGTCTCAGAA
	mTLR-7	TCTTACCCTTACCATCAACCACA	CCCCAGTAGAACAGGTACACA
	mTLR-8	GAAAACATGCCCCCTCAGTCA	CGTCACAAGGATAGCTTCTGGAA
	mTLR-9	TGAAGTCTGTACCCCGTTTCT	GTGGACGAAGTCAGAGTTGT
	hTLR-1	CAGGCCCTCTTCCTCGTTAGA	TTCCTAAAGGTAGAAGCTGTTCTTCA
	hTLR-2	GAATCCTCCAATCAGGCTTCTCT	GCCCTGAGGGAATGGAGTTTA
	hTLR-3	TTTGCGAAGAGGAATGTTTAAATCT	CACCTATCCGTTCTTTCTGAACTG
	hTLR-4	GGCATGCCTGTGCTGAGTT	CTGCTACAACAGATACTACAAGCACACT
	hTLR-5	TGCTAGGACAACGAGGATCATG	GTTGCAGAAACGATAAAAGGCTATT
	hTLR-6	CACAGAACAGCATTCCCAACA	AAAGAGCCCACGTTTGCTTTT
	hTLR-7	GATTGAAACCTGACCAATTTGCT	AAATACGACATCGCCAATCTAAGG
	hTLR-8	GGTCCTCTGCTCAGGGTGTCT	TGAATCCAGAAAACAACCACATG
	hTLR-9	GGCCCCCGGCTTCTT	CAGGAGTGGTCCACTGTCTTGA
	hTLR-10	GCATTCCCACCAGGTATCATAAAC	AAAGCCCACATTTACGCCTATC
	hPPARg	ATTGACCCAGAAAGCGATTCC	TCTTCCATTACGGAGAGATCCAC
	hIL-8	ACTGAGAGTGATTGAGAGTGGAC	AACCCTCTGCACCCAGTTTTC
	hMCP-1	CCAGTCACCTGCTGTTATAAC	TGGAATCCTGAACCCACTTCT
	hIL-1β	CAGCTACGAATCTCCGACCAC	GGCAGGGAACCAGCATCTTC
	hAdiponectin	ATCGGTGAAACCGGAGTACC	GCATGTTGGGGATAGTAACGTAA
	FABP-4	AGCACCATAACCTTAGATGGGG	CGTGGAAGTGACGCCTTTCA
